# Supplementary material for: Effect of common maintenance drugs on the risk and severity of COVID-19 in elderly patients
Source: PLoS One. 2022 Apr 18;17(4):e0266922. doi: 10.1371/journal.pone.0266922 (PMC9015134; doi:10.1371/journal.pone.0266922)
Supplement: S3 Table — (XLSX) [file pone.0266922.s005.xlsx]

## Sheet: CHAR & RX USE
		Matching Cohort							Matching Cohort(Age, Gender, Race, Region and Dual) with Part D Data available(20% SRS)
		Covid-19	No Covid-19						1974484	1600478	374006
	N	433059	2163097						All Patients	Patients w/o Covid-19	Patients w/ Covid-19	All Patients	Patients w/o Covid-19	Patients w/ Covid-19
	Any Inpatients	223,225(51.5)	169,775(7.8)		FAMO	A02BA	2019	1	10349	6854	3495	0.00524137	0.00428247	0.00934477
	Any NOT C19 Inpatients	144,657(33.4)	169,688(7.8)			A02BA		2	9834	6512	3322	0.00498054	0.00406878	0.00888221
	Death	69,395(16.0)	43,312(2.0)			A02BA		3	10194	6730	3464	0.00516287	0.00420499	0.00926188
	Any Ventilator Use	36,859(8.5)	14,604(0.7)			A02BA		4	10219	6732	3487	0.00517553	0.00420624	0.00932338
	Old Aged Beneficiaries	374,151(86.4)	1,869,634(86.4)			A02BA		5	10221	6739	3482	0.00517654	0.00421062	0.00931001
	Disable Beneficiaries	58,908(13.6)	293,463(13.6)			A02BA		6	9743	6364	3379	0.00493445	0.00397631	0.00903461
	60-	39,471(9.1)	196,504(9.1)			A02BA		7	10219	6659	3560	0.00517553	0.00416063	0.00951856
	60-64	19,402(4.5)	96,961(4.5)			A02BA		8	10412	6624	3788	0.00527328	0.00413876	0.0101282
	65-69	37,863(8.7)	189,287(8.8)			A02BA		9	11081	7181	3900	0.0056121	0.00448678	0.0104276
	70-74	89,540(20.7)	447,686(20.7)			A02BA		10	14381	9693	4688	0.00728342	0.00605632	0.0125346
	75-79	77,522(17.9)	387,583(17.9)			A02BA		11	15907	10869	5038	0.00805628	0.0067911	0.0134704
	80-84	64,957(15.0)	324,768(15.0)			A02BA		12	17584	11935	5649	0.00890562	0.00745715	0.015104
	85+	104,304(24.1)	520,308(24.1)			A02BA	2020	1	17068	11656	5412	0.00864428	0.00728282	0.0144704
	Female	254,841(58.8)	1,272,997(58.9)			A02BA		2	16757	11513	5244	0.00848677	0.00719348	0.0140212
	White	318,255(73.5)	1,591,073(73.6)			A02BA		3	19560	13353	6207	0.00990639	0.00834313	0.016596
	Black	52,672(12.2)	263,015(12.2)			A02BA		4	20980	14540	6440	0.0106256	0.00908479	0.017219
	Hispanic	40,254(9.3)	200,938(9.3)			A02BA		5	17806	12737	5069	0.00901805	0.00795825	0.0135533
	Asian	10,901(2.5)	53,837(2.5)			A02BA		6	18251	13333	4918	0.00924343	0.00833064	0.0131495
	Other	10,977(2.5)	54,234(2.5)			A02BA		7	17352	12614	4738	0.00878812	0.0078814	0.0126682
	HMO	40,734(9.4)	1,124,740(52.0)			A02BA		8	18825	13865	4960	0.00953414	0.00866304	0.0132618
	No HMO	392,325(90.6)	1,038,357(48.0)			A02BA		9	15902	11709	4193	0.00805375	0.00731594	0.0112111
	Ever Dual	205,373(47.4)	536,373(24.8)			A02BA		10	24041	17756	6285	0.0121758	0.0110942	0.0168045
	Non-Dual	227,686(52.6)	1,626,724(75.2)			A02BA		11	24504	17832	6672	0.0124103	0.0111417	0.0178393
	North East	94,423(21.8)	471,571(21.8)			A02BA		12	21597	15687	5910	0.010938	0.00980145	0.0158019
	Midwest	105,602(24.4)	527,360(24.4)		VITK	B01AA	2019	1	20368	15408	4960	0.0103156	0.00962712	0.0132618
	South	161,947(37.4)	809,258(37.4)			B01AA		2	18369	13831	4538	0.00930319	0.00864179	0.0121335
	West	70,364(16.2)	351,409(16.2)			B01AA		3	19072	14415	4657	0.00965923	0.00900668	0.0124517
Chronic Conditions Before 2020:						B01AA		4	19484	14806	4678	0.00986789	0.00925099	0.0125078
	AMI	35,614(8.2)	84,324(3.9)			B01AA		5	19107	14480	4627	0.00967696	0.0090473	0.0123715
	Atrial Fibrillation	96,165(22.2)	243,958(11.3)			B01AA		6	17993	13581	4412	0.00911276	0.00848559	0.0117966
	Cataract	315,087(72.8)	1,097,456(50.7)			B01AA		7	19136	14462	4674	0.00969165	0.00903605	0.0124971
	Chronic Kidney Disease	225,656(52.1)	564,938(26.1)			B01AA		8	18716	14146	4570	0.00947893	0.00883861	0.0122191
	COPD	168,657(38.9)	446,499(20.6)			B01AA		9	18269	13812	4457	0.00925254	0.00862992	0.0119169
	Heart Failure	172,977(39.9)	395,168(18.3)			B01AA		10	19188	14518	4670	0.00971798	0.00907104	0.0124864
	Diabetes	229,538(53.0)	663,034(30.7)			B01AA		11	18196	13746	4450	0.00921557	0.00858868	0.0118982
	Glaucoma	118,745(27.4)	414,192(19.1)			B01AA		12	19231	14500	4731	0.00973976	0.00905979	0.0126495
	Hip/Pelvic Fracture	31,755(7.3)	60,589(2.8)			B01AA	2020	1	18935	14212	4723	0.00958985	0.00887985	0.0126281
	Ischemic Heart Disease	251,286(58.0)	756,567(35.0)			B01AA		2	17555	13156	4399	0.00889093	0.00822004	0.0117618
	Depression	235,037(54.3)	645,131(29.8)			B01AA		3	19831	14938	4893	0.0100436	0.00933346	0.0130827
	Alzheimer'S Disease Or Senile Dementia	155,292(35.9)	221,323(10.2)			B01AA		4	17450	13137	4313	0.00883775	0.00820817	0.0115319
	Osteoporosis	121,290(28.0)	381,778(17.6)			B01AA		5	16335	12387	3948	0.00827305	0.00773956	0.010556
	Rheumatoid Arthritis/Osteoarthritis	311,561(71.9)	1,026,812(47.5)			B01AA		6	17730	13581	4149	0.00897956	0.00848559	0.0110934
	Stroke/Transient Ischemic Attack	108,809(25.1)	240,673(11.1)			B01AA		7	16750	12871	3879	0.00848323	0.00804197	0.0103715
	Breast Cancer	25,609(5.9)	97,287(4.5)			B01AA		8	17137	13136	4001	0.00867923	0.00820755	0.0106977
	Colorectal Cancer	27,784(6.4)	86,241(4.0)			B01AA		9	13574	10325	3249	0.00687471	0.0064512	0.00868703
	Prostate Cancer	23,364(5.4)	84,873(3.9)			B01AA		10	17025	13164	3861	0.00862251	0.00822504	0.0103234
	Lung Cancer	7,599(1.8)	20,308(0.9)			B01AA		11	15480	12061	3419	0.00784002	0.00753587	0.00914156
	Endometrial Cancer	5,497(1.3)	17,229(0.8)			B01AA		12	12725	10006	2719	0.00644472	0.00625188	0.00726994
	Anemia	300,502(69.4)	895,357(41.4)		P2Y12	B01AC	2019	1	70912	51863	19049	0.0359142	0.0324047	0.0509323
	Asthma	93,245(21.5)	270,732(12.5)			B01AC		2	65185	47354	17831	0.0330137	0.0295874	0.0476757
	Hyperlipidemia	368,766(85.2)	1,366,256(63.2)			B01AC		3	69024	50180	18844	0.034958	0.0313531	0.0503842
	Hyperplasia	96,855(22.4)	298,986(13.8)			B01AC		4	70051	51074	18977	0.0354781	0.0319117	0.0507398
	Hypertension	380,734(87.9)	1,393,300(64.4)			B01AC		5	70346	51296	19050	0.0356275	0.0320504	0.050935
	Hypothyroidism	166,698(38.5)	492,417(22.8)			B01AC		6	67672	48986	18686	0.0342733	0.0306071	0.0499618
	ADHD And Other Conduct Disorders	23,725(5.5)	38,967(1.8)			B01AC		7	71513	51966	19547	0.0362186	0.032469	0.0522639
	Alcohol Use Disorders	32,023(7.4)	88,817(4.1)			B01AC		8	70463	51029	19434	0.0356868	0.0318836	0.0519617
	Anxiety Disorders	194,336(44.9)	510,361(23.6)			B01AC		9	68625	49668	18957	0.0347559	0.0310332	0.0506864
	Autism Spectrum Disorders	3,610(0.8)	7,148(0.3)			B01AC		10	71911	52247	19664	0.0364201	0.0326446	0.0525767
	Bipolar Disorder	60,295(13.9)	120,881(5.6)			B01AC		11	67907	48984	18923	0.0343923	0.0306059	0.0505954
	Traumatic Brain Injury	14,571(3.4)	22,230(1.0)			B01AC		12	71193	51581	19612	0.0360565	0.0322285	0.0524377
	Major Depressive Affective Disorder	204,402(47.2)	510,240(23.6)			B01AC	2020	1	72352	52505	19847	0.0366435	0.0328058	0.053066
	Drug Use Disorder	45,986(10.6)	131,918(6.1)			B01AC		2	64971	46592	18379	0.0329053	0.0291113	0.0491409
	Intellectual Disabilities	21,618(5.0)	32,729(1.5)			B01AC		3	70211	50866	19345	0.0355592	0.0317818	0.0517238
	Learning Disabilities	6,768(1.6)	8,926(0.4)			B01AC		4	63779	46143	17636	0.0323016	0.0288308	0.0471543
	Other Developmental Delays	5,259(1.2)	7,712(0.4)			B01AC		5	61803	45272	16531	0.0313008	0.0282865	0.0441998
	Personality Disorders	29,513(6.8)	58,525(2.7)			B01AC		6	63540	46769	16771	0.0321806	0.0292219	0.0448415
	Schizophrenia	71,598(16.5)	103,537(4.8)			B01AC		7	62269	45733	16536	0.0315368	0.0285746	0.0442132
	Post-Traumatic Stress Disorder	12,688(2.9)	44,187(2.0)			B01AC		8	60608	44689	15919	0.0306956	0.0279223	0.0425635
	Cerebral Palsy	6,880(1.6)	9,514(0.4)			B01AC		9	59627	44117	15510	0.0301988	0.0275649	0.0414699
	Epilepsy	43,635(10.1)	70,784(3.3)			B01AC		10	59605	44256	15349	0.0301876	0.0276517	0.0410394
	Cystic Fibrosis	22,934(5.3)	39,912(1.8)			B01AC		11	56932	42547	14385	0.0288339	0.0265839	0.0384619
	Fibromyalgia, Chronic Pain And Fatigue	210,718(48.7)	632,941(29.3)			B01AC		12	57636	43954	13682	0.0291904	0.027463	0.0365823
	Viral Hepatitis (General)	16,281(3.8)	42,943(2.0)		DFXI	B01AF	2019	1	79676	58763	20913	0.0403528	0.0367159	0.0559162
	Liver Disease Cirrhosis	75,453(17.4)	194,052(9.0)			B01AF		2	71553	52102	19451	0.0362388	0.032554	0.0520072
	Hiv/Aids	3,527(0.8)	11,074(0.5)			B01AF		3	77009	56125	20884	0.0390021	0.0350676	0.0558387
	Leukemias And Lymphomas	11,606(2.7)	34,779(1.6)			B01AF		4	81606	59731	21875	0.0413303	0.0373207	0.0584884
	Migraine And Other Chronic Headache	44,558(10.3)	137,633(6.4)			B01AF		5	82267	60058	22209	0.0416651	0.037525	0.0593814
	Mobility Impairments	54,874(12.7)	82,053(3.8)			B01AF		6	80808	58532	22276	0.0409261	0.0365716	0.0595605
	Multiple Sclerosis And Transverse Myelitis	6,588(1.5)	15,064(0.7)			B01AF		7	87483	63836	23647	0.0443068	0.0398856	0.0632263
	Muscular Dystrophy	924(0.2)	1,878(0.1)			B01AF		8	86786	62941	23845	0.0439538	0.0393264	0.0637557
	Obesity	176,924(40.9)	502,694(23.2)			B01AF		9	86292	62429	23863	0.0437036	0.0390065	0.0638038
	Overarching Opioid Use Disorder	27,022(6.2)	74,769(3.5)			B01AF		10	91252	66322	24930	0.0462156	0.0414389	0.0666567
	Peripheral Vascular Disease	188,552(43.5)	389,382(18.0)			B01AF		11	87950	63409	24541	0.0445433	0.0396188	0.0656166
	Spina Bifida	3,477(0.8)	6,679(0.3)			B01AF		12	92032	66494	25538	0.0466107	0.0415463	0.0682823
	Spinal Cord Injury	14,472(3.3)	27,127(1.3)			B01AF	2020	1	99960	73289	26671	0.0506259	0.0457919	0.0713117
	Tobacco Use Disorders	80,785(18.7)	279,042(12.9)			B01AF		2	92874	66831	26043	0.0470371	0.0417569	0.0696326
	Pressure Ulcers And Chronic Ulcers	87,156(20.1)	137,829(6.4)			B01AF		3	103815	75618	28197	0.0525783	0.0472471	0.0753918
	Deafness And Hearing Impairment	96,352(22.2)	276,860(12.8)			B01AF		4	100040	72510	27530	0.0506664	0.0453052	0.0736084
	Blindness And Visual Impairment	14,595(3.4)	25,582(1.2)			B01AF		5	97272	70767	26505	0.0492645	0.0442162	0.0708678
						B01AF		6	101653	74270	27383	0.0514833	0.0464049	0.0732154
						B01AF		7	103498	75439	28059	0.0524177	0.0471353	0.0750229
						B01AF		8	102436	74350	28086	0.0518799	0.0464549	0.0750951
						B01AF		9	102459	74538	27921	0.0518915	0.0465723	0.0746539
						B01AF		10	104774	76475	28299	0.053064	0.0477826	0.0756646
						B01AF		11	102121	74073	28048	0.0517203	0.0462818	0.0749934
						B01AF		12	105418	76633	28785	0.0533902	0.0478813	0.076964
					ACEI	C09AA	2019	1	215378	169731	45647	0.109081	0.10605	0.122049
						C09AA		2	195783	153887	41896	0.0991565	0.0961506	0.11202
						C09AA		3	208782	164430	44352	0.10574	0.102738	0.118586
						C09AA		4	213280	167815	45465	0.108018	0.104853	0.121562
						C09AA		5	211794	166676	45118	0.107265	0.104141	0.120634
						C09AA		6	200231	157031	43200	0.101409	0.0981151	0.115506
						C09AA		7	212062	166488	45574	0.107401	0.104024	0.121854
						C09AA		8	205656	161419	44237	0.104157	0.100857	0.118279
						C09AA		9	199810	156637	43173	0.101196	0.0978689	0.115434
						C09AA		10	210321	165045	45276	0.106519	0.103122	0.121057
						C09AA		11	194116	151863	42253	0.0983123	0.094886	0.112974
						C09AA		12	205033	160675	44358	0.103841	0.100392	0.118602
						C09AA	2020	1	206905	162551	44354	0.104789	0.101564	0.118592
						C09AA		2	190151	148866	41285	0.0963041	0.0930135	0.110386
						C09AA		3	213221	168562	44659	0.107988	0.10532	0.119407
						C09AA		4	191151	150900	40251	0.0968106	0.0942843	0.107621
						C09AA		5	178303	142229	36074	0.0903036	0.0888666	0.096453
						C09AA		6	192627	154446	38181	0.0975581	0.0964999	0.102087
						C09AA		7	181015	144817	36198	0.0916771	0.0904836	0.0967845
						C09AA		8	184537	148493	36044	0.0934609	0.0927804	0.0963728
						C09AA		9	146222	117265	28957	0.0740558	0.0732687	0.0774239
						C09AA		10	183207	148085	35122	0.0927873	0.0925255	0.0939076
						C09AA		11	163837	133434	30403	0.0829771	0.0833713	0.0812901
						C09AA		12	140518	115661	24857	0.0711669	0.0722665	0.0664615
					ARB	C09CA	2019	1	182090	144046	38044	0.0922216	0.0900019	0.10172
						C09CA		2	161785	127668	34117	0.0819379	0.0797687	0.0912205
						C09CA		3	174292	137621	36671	0.0882722	0.0859874	0.0980492
						C09CA		4	175544	138843	36701	0.0889063	0.086751	0.0981294
						C09CA		5	174326	137685	36641	0.0882894	0.0860274	0.097969
						C09CA		6	165983	130580	35403	0.084064	0.0815881	0.0946589
						C09CA		7	177083	139917	37166	0.0896857	0.087422	0.0993727
						C09CA		8	170685	134566	36119	0.0864454	0.0840786	0.0965733
						C09CA		9	165738	130100	35638	0.0839399	0.0812882	0.0952872
						C09CA		10	175026	138149	36877	0.0886439	0.0863173	0.0986
						C09CA		11	160388	126066	34322	0.0812303	0.0787677	0.0917686
						C09CA		12	170846	134289	36557	0.0865269	0.0839056	0.0977444
						C09CA	2020	1	170603	134495	36108	0.0864038	0.0840343	0.0965439
						C09CA		2	155817	122295	33522	0.0789153	0.0764115	0.0896296
						C09CA		3	172913	136760	36153	0.0875738	0.0854495	0.0966642
						C09CA		4	155434	123027	32407	0.0787213	0.0768689	0.0866483
						C09CA		5	144585	115303	29282	0.0732267	0.0720429	0.0782929
						C09CA		6	156848	125510	31338	0.0794375	0.0784203	0.0837901
						C09CA		7	147790	118272	29518	0.0748499	0.0738979	0.0789239
						C09CA		8	148568	119087	29481	0.075244	0.0744071	0.0788249
						C09CA		9	119629	95952	23677	0.0605875	0.0599521	0.0633065
						C09CA		10	150865	121732	29133	0.0764073	0.0760598	0.0778945
						C09CA		11	134658	108958	25700	0.0681991	0.0680784	0.0687155
						C09CA		12	117040	95745	21295	0.0592762	0.0598228	0.0569376
					CLOQ	P01BA	2019	1	4249	3289	960	0.00215195	0.00205501	0.0025668
						P01BA		2	4140	3189	951	0.00209675	0.00199253	0.00254274
						P01BA		3	4339	3344	995	0.00219754	0.00208938	0.00266039
						P01BA		4	4460	3457	1003	0.00225882	0.00215998	0.00268178
						P01BA		5	4406	3447	959	0.00223147	0.00215373	0.00256413
						P01BA		6	4200	3218	982	0.00212714	0.00201065	0.00262563
						P01BA		7	4605	3550	1055	0.00233225	0.00221809	0.00282081
						P01BA		8	4494	3474	1020	0.00227604	0.0021706	0.00272723
						P01BA		9	4368	3329	1039	0.00221222	0.00208	0.00277803
						P01BA		10	4689	3548	1141	0.0023748	0.00221684	0.00305075
						P01BA		11	4368	3333	1035	0.00221222	0.0020825	0.00276734
						P01BA		12	4626	3448	1178	0.00234289	0.00215436	0.00314968
						P01BA	2020	1	4718	3584	1134	0.00238949	0.00223933	0.00303204
						P01BA		2	4396	3347	1049	0.0022264	0.00209125	0.00280477
						P01BA		3	7048	5122	1926	0.00356954	0.00320029	0.00514965
						P01BA		4	7769	4761	3008	0.0039347	0.00297474	0.00804265
						P01BA		5	5665	4216	1449	0.0028691	0.00263421	0.00387427
						P01BA		6	6134	4683	1451	0.00310663	0.002926	0.00387962
						P01BA		7	5947	4409	1538	0.00301193	0.0027548	0.00411223
						P01BA		8	5906	4340	1566	0.00299116	0.00271169	0.0041871
						P01BA		9	4573	3376	1197	0.00231605	0.00210937	0.00320048
						P01BA		10	5518	4132	1386	0.00279465	0.00258173	0.00370582
						P01BA		11	5150	3705	1445	0.00260828	0.00231493	0.00386357
						P01BA		12	4632	3318	1314	0.00234593	0.00207313	0.00351331
					STATIN	P01BA	2019	1	365140	280926	84214	0.184929	0.175526	0.225168
						P01BA		2	332928	255309	77619	0.168615	0.15952	0.207534
						P01BA		3	353030	270734	82296	0.178796	0.169158	0.220039
						P01BA		4	350549	268955	81594	0.17754	0.168047	0.218162
						P01BA		5	349417	267691	81726	0.176966	0.167257	0.218515
						P01BA		6	327866	250294	77572	0.166051	0.156387	0.207408
						P01BA		7	350436	268147	82289	0.177482	0.167542	0.220021
						P01BA		8	351071	269293	81778	0.177804	0.168258	0.218654
						P01BA		9	342004	261811	80193	0.173212	0.163583	0.214416
						P01BA		10	358625	275150	83475	0.18163	0.171917	0.223192
						P01BA		11	336009	256521	79488	0.170176	0.160278	0.212531
						P01BA		12	354158	271267	82891	0.179367	0.169491	0.22163
						P01BA	2020	1	355117	271949	83168	0.179853	0.169917	0.222371
						P01BA		2	329029	250697	78332	0.16664	0.156639	0.20944
						P01BA		3	367550	282904	84646	0.18615	0.176762	0.226323
						P01BA		4	334038	257063	76975	0.169177	0.160616	0.205812
						P01BA		5	326703	253328	73375	0.165462	0.158283	0.196187
						P01BA		6	342408	267199	75209	0.173416	0.166949	0.20109
						P01BA		7	329176	255588	73588	0.166715	0.159695	0.196756
						P01BA		8	316227	245731	70496	0.160157	0.153536	0.188489
						P01BA		9	312969	243982	68987	0.158507	0.152443	0.184454
						P01BA		10	314628	245714	68914	0.159347	0.153525	0.184259
						P01BA		11	298574	234323	64251	0.151216	0.146408	0.171791
						P01BA		12	310879	247512	63367	0.157448	0.154649	0.169428
