# Supplementary material for: Effect of common maintenance drugs on the risk and severity of COVID-19 in elderly patients
Source: PLoS One. 2022 Apr 18;17(4):e0266922. doi: 10.1371/journal.pone.0266922 (PMC9015134; doi:10.1371/journal.pone.0266922)
Supplement: S4 Table — (XLSX) [file pone.0266922.s006.xlsx]

## Sheet: SAS Output for Main Analysis
The PHREG Procedure (For Death Outcome)
				Model Information
				Data Set	PL026250.COVID_DEATH_IP_PS_REVSD
				Dependent Variable	DEATH_DAYS2EV2
				Censoring Variable	DEATH_C19_STATUS0
				Censoring Value(s)	3 4 5
				Ties Handling	EFRON
				Number of Observations Read	358392
				Number of Observations Used	358392
		Class Level Information
		Class	Value	Design Variables
		REGIONS	MIDWEST	1	0	0	0
			NORTHEAST	0	0	0	0
			OTHER	0	1	0	0
			SOUTH	0	0	1	0
			WEST	0	0	0	1
			Summary of the Number of Event and Censored Values
			Total	Event	Censored	Percent Censored
			358392	61778	296614	82.76
					Convergence Status
					Convergence criterion (GCONV=1E-8) satisfied.
				Model Fit Statistics
				Criterion	Without Covariates	With Covariates
				-2 LOG L	1.53086e+06	1.48015e+06
				AIC	1.53086e+06	1.48035e+06
				SBC	1.53086e+06	1.48123e+06
			Testing Global Null Hypothesis: BETA=0
			Test	Chi-Square	DF	Pr > ChiSq
			Likelihood Ratio	50711.9	98	<.0001
			Score	57165.3	98	<.0001
			Wald	51500.5	98	<.0001
			Type 3 Tests
			Effect	DF	Wald Chi-Square	Pr > ChiSq
			FAMOA_T	1	0.0028	0.9581
			FAMOC_T	1	2.7698	0.0961
			VITKA_T	1	44.2561	<.0001
			VITKC_T	1	0.1128	0.737
			P2YA_T	1	20.3719	<.0001
			P2YC_T	1	4.1751	0.041
			DFXIA_T	1	313.062	<.0001
			DFXIC_T	1	0.0704	0.7908
			ACEIA_T	1	116.356	<.0001
			ACEIC_T	1	0.8135	0.3671
			ARBA_T	1	163.749	<.0001
			ARBC_T	1	0.0172	0.8957
			CLOQA_T	1	1.3736	0.2412
			CLOQC_T	1	9.9844	0.0016
			STATNA_T	1	418.437	<.0001
			STATNC_T	1	7.7576	0.0053
			REGIONS	4	63.3543	<.0001
			AGE7074	1	30.7953	<.0001
			AGE7579	1	482.528	<.0001
			AGE8084	1	1186.99	<.0001
			AGE85GT	1	2925.7	<.0001
			FEMALE	1	649.372	<.0001
			BLACK	1	7.2337	0.0072
			HISPN	1	283.99	<.0001
			ASIAN	1	44.6737	<.0001
			OTHER	1	95.5491	<.0001
			HMO_T	1	883.643	<.0001
			DUALE_T	1	690.47	<.0001
			NDLIS_T	1	3665.54	<.0001
			ESRD_T	1	64.1268	<.0001
			AMI_T	1	440.661	<.0001
			AFIB_T	1	68.3625	<.0001
			CATARCT_T	1	350.295	<.0001
			KIDENEY_T	1	1585.17	<.0001
			COPD_T	1	17.2991	<.0001
			CHF_T	1	120.755	<.0001
			DIABETS_T	1	1.987	0.1587
			GLAUCOM_T	1	13.503	0.0002
			HIPFRAC_T	1	138.987	<.0001
			ISCHMIC_T	1	115.93	<.0001
			DEPRESN_T	1	11.6236	0.0007
			ALZDEM_T	1	3247.52	<.0001
			OSTEOPS_T	1	225.213	<.0001
			RA_OA_T	1	278.746	<.0001
			STROKE_T	1	0.0887	0.7658
			CBREAST_T	1	1.9982	0.1575
			CCOLREC_T	1	2.5897	0.1076
			CPRSTAT_T	1	0.6483	0.4207
			CLUNG_T	1	367.174	<.0001
			CENDMT_T	1	2.4672	0.1162
			ANEMIA_T	1	9.9033	0.0016
			ASTHMA_T	1	277.564	<.0001
			HYPERL_T	1	272.276	<.0001
			HYPERP_T	1	54.9447	<.0001
			HYPERT_T	1	1.7937	0.1805
			HYPOTH_T	1	85.5319	<.0001
			ACPHS_T	1	51.6646	<.0001
			ALCO_T	1	0	0.9986
			ANXID_T	1	42.2491	<.0001
			BIPLR_T	1	16.0442	<.0001
			BRAINIJ_T	1	3.6791	0.0551
			DRUG_T	1	2.1417	0.1433
			INTDIS_T	1	11.0925	0.0009
			LEADIS_T	1	4.189	0.0407
			OTHDEL_T	1	3.2531	0.0713
			PSDSOD_T	1	1.9792	0.1595
			SCHZOT_T	1	206.716	<.0001
			PTRASD_T	1	13.3987	0.0003
			CERPAL_T	1	2.8549	0.0911
			EPILEP_T	1	1.1814	0.2771
			CYSFIB_T	1	5.5543	0.0184
			FIBROM_T	1	414.544	<.0001
			HEPVRL_T	1	14.4423	0.0001
			LIVERD_T	1	8.1872	0.0042
			HIVAIDS_T	1	2.8027	0.0941
			LEUKLP_T	1	111.137	<.0001
			MIGRAN_T	1	364.889	<.0001
			MOBIMP_T	1	4.1418	0.0418
			MULSCL_T	1	2.0181	0.1554
			OBESITY_T	1	101.793	<.0001
			OUDANY_T	1	9.0104	0.0027
			PVASCD_T	1	24.0101	<.0001
			SPIINJ_T	1	28.1074	<.0001
			TOBACO_T	1	35.4446	<.0001
			ULCERS_T	1	1084.8	<.0001
			HEARIM_T	1	30.4544	<.0001
			VISUAL_T	1	40.4458	<.0001
			PS_FAMO_T	1	944.422	<.0001
			PS_VITK_T	1	137.574	<.0001
			PS_P2Y_T	1	1.7087	0.1912
			PS_DFXI_T	1	0.4875	0.485
			PS_ACEI_T	1	0.6778	0.4103
			PS_ARB_T	1	1.4971	0.2211
			PS_CLOQ_T	1	968.225	<.0001
			PS_STATN_T	1	104.147	<.0001
Analysis of Maximum Likelihood Estimates
Parameter		DF	Parameter Estimate	Standard Error	Chi-Square	Pr > ChiSq	Hazard Ratio	95% Hazard Ratio Confidence Limits		Label
FAMOA_T		1	-0.00119	0.02263	0.0028	0.9581	0.999	0.955	1.044
FAMOC_T		1	-0.03144	0.01889	2.7698	0.0961	0.969	0.934	1.006
VITKA_T		1	-0.19251	0.02894	44.2561	<.0001	0.825	0.779	0.873
VITKC_T		1	-0.00854	0.02544	0.1128	0.737	0.991	0.943	1.042
P2YA_T		1	-0.0668	0.0148	20.3719	<.0001	0.935	0.909	0.963
P2YC_T		1	0.03521	0.01723	4.1751	0.041	1.036	1.001	1.071
DFXIA_T		1	-0.22717	0.01284	313.062	<.0001	0.797	0.777	0.817
DFXIC_T		1	0.00456	0.01719	0.0704	0.7908	1.005	0.971	1.039
ACEIA_T		1	-0.12684	0.01176	116.356	<.0001	0.881	0.861	0.901
ACEIC_T		1	0.01143	0.01268	0.8135	0.3671	1.011	0.987	1.037
ARBA_T		1	-0.1668	0.01303	163.749	<.0001	0.846	0.825	0.868
ARBC_T		1	0.00188	0.01435	0.0172	0.8957	1.002	0.974	1.03
CLOQA_T		1	0.08012	0.06836	1.3736	0.2412	1.083	0.948	1.239
CLOQC_T		1	0.22107	0.06996	9.9844	0.0016	1.247	1.088	1.431
STATNA_T		1	-0.2046	0.01	418.437	<.0001	0.815	0.799	0.831
STATNC_T		1	0.03121	0.01121	7.7576	0.0053	1.032	1.009	1.055
REGIONS	MIDWEST	1	0.07295	0.0151	23.3388	<.0001	1.076	1.044	1.108	REGIONS MIDWEST
REGIONS	OTHER	1	-0.61092	0.13361	20.9078	<.0001	0.543	0.418	0.705	REGIONS OTHER
REGIONS	SOUTH	1	-0.00384	0.0124	0.096	0.7567	0.996	0.972	1.021	REGIONS SOUTH
REGIONS	WEST	1	-0.0273	0.01569	3.0279	0.0818	0.973	0.944	1.003	REGIONS WEST
AGE7074		1	0.11106	0.02001	30.7953	<.0001	1.117	1.074	1.162
AGE7579		1	0.43936	0.02	482.528	<.0001	1.552	1.492	1.614
AGE8084		1	0.70888	0.02058	1186.99	<.0001	2.032	1.951	2.115
AGE85GT		1	1.20281	0.02224	2925.7	<.0001	3.329	3.187	3.478
FEMALE		1	-0.42402	0.01664	649.372	<.0001	0.654	0.633	0.676
BLACK		1	0.04081	0.01517	7.2337	0.0072	1.042	1.011	1.073
HISPN		1	0.26724	0.01586	283.99	<.0001	1.306	1.266	1.348
ASIAN		1	0.23336	0.03491	44.6737	<.0001	1.263	1.179	1.352
OTHER		1	0.27916	0.02856	95.5491	<.0001	1.322	1.25	1.398
HMO_T		1	0.48425	0.01629	883.643	<.0001	1.623	1.572	1.676
DUALE_T		1	-0.4474	0.01703	690.47	<.0001	0.639	0.618	0.661
NDLIS_T		1	1.11748	0.01846	3665.54	<.0001	3.057	2.949	3.17
ESRD_T		1	0.24888	0.03108	64.1268	<.0001	1.283	1.207	1.363
AMI_T		1	0.33125	0.01578	440.661	<.0001	1.393	1.35	1.436
AFIB_T		1	0.21509	0.02601	68.3625	<.0001	1.24	1.178	1.305
CATARCT_T		1	-0.22271	0.0119	350.295	<.0001	0.8	0.782	0.819
KIDENEY_T		1	0.44626	0.01121	1585.17	<.0001	1.562	1.529	1.597
COPD_T		1	0.04298	0.01033	17.2991	<.0001	1.044	1.023	1.065
CHF_T		1	0.11781	0.01072	120.755	<.0001	1.125	1.102	1.149
DIABETS_T		1	-0.01631	0.01157	1.987	0.1587	0.984	0.962	1.006
GLAUCOM_T		1	-0.03401	0.00926	13.503	0.0002	0.967	0.949	0.984
HIPFRAC_T		1	0.1507	0.01278	138.987	<.0001	1.163	1.134	1.192
ISCHMIC_T		1	-0.14304	0.01328	115.93	<.0001	0.867	0.844	0.89
DEPRESN_T		1	-0.03698	0.01085	11.6236	0.0007	0.964	0.943	0.984
ALZDEM_T		1	0.82008	0.01439	3247.52	<.0001	2.271	2.208	2.336
OSTEOPS_T		1	-0.15877	0.01058	225.213	<.0001	0.853	0.836	0.871
RA_OA_T		1	-0.20984	0.01257	278.746	<.0001	0.811	0.791	0.831
STROKE_T		1	-0.00359	0.01206	0.0887	0.7658	0.996	0.973	1.02
CBREAST_T		1	-0.02744	0.01941	1.9982	0.1575	0.973	0.937	1.011
CCOLREC_T		1	0.02651	0.01647	2.5897	0.1076	1.027	0.994	1.061
CPRSTAT_T		1	-0.01305	0.01621	0.6483	0.4207	0.987	0.956	1.019
CLUNG_T		1	0.42237	0.02204	367.174	<.0001	1.526	1.461	1.593
CENDMT_T		1	0.05479	0.03488	2.4672	0.1162	1.056	0.987	1.131
ANEMIA_T		1	0.0445	0.01414	9.9033	0.0016	1.046	1.017	1.075
ASTHMA_T		1	-0.20885	0.01254	277.564	<.0001	0.812	0.792	0.832
HYPERL_T		1	-0.54377	0.03295	272.276	<.0001	0.581	0.544	0.619
HYPERP_T		1	-0.10394	0.01402	54.9447	<.0001	0.901	0.877	0.926
HYPERT_T		1	-0.05389	0.04024	1.7937	0.1805	0.948	0.876	1.025
HYPOTH_T		1	-0.0896	0.00969	85.5319	<.0001	0.914	0.897	0.932
ACPHS_T		1	0.12211	0.01699	51.6646	<.0001	1.13	1.093	1.168
ALCO_T		1	-2.91e-05	0.0162	0	0.9986	1	0.969	1.032
ANXID_T		1	0.06516	0.01002	42.2491	<.0001	1.067	1.047	1.089
BIPLR_T		1	0.05112	0.01276	16.0442	<.0001	1.052	1.026	1.079
BRAINIJ_T		1	0.03851	0.02008	3.6791	0.0551	1.039	0.999	1.081
DRUG_T		1	-0.02437	0.01665	2.1417	0.1433	0.976	0.945	1.008
INTDIS_T		1	-0.09708	0.02915	11.0925	0.0009	0.907	0.857	0.961
LEADIS_T		1	0.06261	0.03059	4.189	0.0407	1.065	1.003	1.13
OTHDEL_T		1	-0.09755	0.05408	3.2531	0.0713	0.907	0.816	1.008
PSDSOD_T		1	-0.02341	0.01664	1.9792	0.1595	0.977	0.946	1.009
SCHZOT_T		1	0.17592	0.01224	206.716	<.0001	1.192	1.164	1.221
PTRASD_T		1	-0.12023	0.03285	13.3987	0.0003	0.887	0.831	0.946
CERPAL_T		1	-0.0781	0.04622	2.8549	0.0911	0.925	0.845	1.013
EPILEP_T		1	-0.01489	0.01369	1.1814	0.2771	0.985	0.959	1.012
CYSFIB_T		1	0.03487	0.0148	5.5543	0.0184	1.035	1.006	1.066
FIBROM_T		1	-0.19186	0.00942	414.544	<.0001	0.825	0.81	0.841
HEPVRL_T		1	0.08429	0.02218	14.4423	0.0001	1.088	1.042	1.136
LIVERD_T		1	0.03079	0.01076	8.1872	0.0042	1.031	1.01	1.053
HIVAIDS_T		1	-0.08834	0.05277	2.8027	0.0941	0.915	0.826	1.015
LEUKLP_T		1	0.21775	0.02066	111.137	<.0001	1.243	1.194	1.295
MIGRAN_T		1	-0.30634	0.01604	364.889	<.0001	0.736	0.713	0.76
MOBIMP_T		1	-0.02667	0.01311	4.1418	0.0418	0.974	0.949	0.999
MULSCL_T		1	0.04958	0.0349	2.0181	0.1554	1.051	0.981	1.125
OBESITY_T		1	-0.10681	0.01059	101.793	<.0001	0.899	0.88	0.918
OUDANY_T		1	-0.06076	0.02024	9.0104	0.0027	0.941	0.904	0.979
PVASCD_T		1	0.05212	0.01064	24.0101	<.0001	1.054	1.032	1.076
SPIINJ_T		1	0.09055	0.01708	28.1074	<.0001	1.095	1.059	1.132
TOBACO_T		1	0.07586	0.01274	35.4446	<.0001	1.079	1.052	1.106
ULCERS_T		1	0.34586	0.0105	1084.8	<.0001	1.413	1.384	1.443
HEARIM_T		1	-0.05274	0.00956	30.4544	<.0001	0.949	0.931	0.967
VISUAL_T		1	0.11759	0.01849	40.4458	<.0001	1.125	1.085	1.166
PS_FAMO_T		1	15.5273	0.50526	944.422	<.0001	5538967	2057559	14910949
PS_VITK_T		1	2.95868	0.25225	137.574	<.0001	19.272	11.755	31.597
PS_P2Y_T		1	0.1518	0.11613	1.7087	0.1912	1.164	0.927	1.461
PS_DFXI_T		1	0.0715	0.1024	0.4875	0.485	1.074	0.879	1.313
PS_ACEI_T		1	-0.17966	0.21822	0.6778	0.4103	0.836	0.545	1.282
PS_ARB_T		1	-0.26916	0.21999	1.4971	0.2211	0.764	0.496	1.176
PS_CLOQ_T		1	24.987	0.80302	968.225	<.0001	71080000000	14730000000	343000000000
PS_STATN_T		1	1.35262	0.13254	104.147	<.0001	3.868	2.983	5.015
Estimate
Label	Estimate	Standard Error	z Value	Pr > |z|	Alpha	Lower	Upper	Exponentiated	Exponentiated Lower	Exponentiated Upper
FAMO EVER	-0.01632	0.01508	-1.08	0.2793	0.05	-0.04587	0.01324	0.9838	0.9552	1.0133
Estimate
Label	Estimate	Standard Error	z Value	Pr > |z|	Alpha	Lower	Upper	Exponentiated	Exponentiated Lower	Exponentiated Upper
CURRENT vs. PAST	0.03025	0.02878	1.05	0.2933	0.05	-0.02617	0.08667	1.0307	0.9742	1.0905
Estimate
Label	Estimate	Standard Error	z Value	Pr > |z|	Alpha	Lower	Upper	Exponentiated	Exponentiated Lower	Exponentiated Upper
VITK EVER	-0.1005	0.01981	-5.07	<.0001	0.05	-0.1394	-0.06169	0.9044	0.8699	0.9402
Estimate
Label	Estimate	Standard Error	z Value	Pr > |z|	Alpha	Lower	Upper	Exponentiated	Exponentiated Lower	Exponentiated Upper
CURRENT vs. PAST	-0.184	0.0374	-4.92	<.0001	0.05	-0.2573	-0.1107	0.832	0.7732	0.8952
Estimate
Label	Estimate	Standard Error	z Value	Pr > |z|	Alpha	Lower	Upper	Exponentiated	Exponentiated Lower	Exponentiated Upper
P2Y EVER	-0.01579	0.01212	-1.3	0.1927	0.05	-0.03955	0.00797	0.9843	0.9612	1.008
Estimate
Label	Estimate	Standard Error	z Value	Pr > |z|	Alpha	Lower	Upper	Exponentiated	Exponentiated Lower	Exponentiated Upper
CURRENT vs. PAST	-0.102	0.02107	-4.84	<.0001	0.05	-0.1433	-0.06071	0.903	0.8665	0.9411
Estimate
Label	Estimate	Standard Error	z Value	Pr > |z|	Alpha	Lower	Upper	Exponentiated	Exponentiated Lower	Exponentiated Upper
DFXI EVER	-0.1113	0.0116	-9.6	<.0001	0.05	-0.134	-0.08858	0.8947	0.8746	0.9152
Estimate
Label	Estimate	Standard Error	z Value	Pr > |z|	Alpha	Lower	Upper	Exponentiated	Exponentiated Lower	Exponentiated Upper
CURRENT vs. PAST	-0.2317	0.01956	-11.85	<.0001	0.05	-0.2701	-0.1934	0.7932	0.7633	0.8242
Estimate
Label	Estimate	Standard Error	z Value	Pr > |z|	Alpha	Lower	Upper	Exponentiated	Exponentiated Lower	Exponentiated Upper
ACEI EVER	-0.0577	0.00946	-6.1	<.0001	0.05	-0.07624	-0.03916	0.9439	0.9266	0.9616
Estimate
Label	Estimate	Standard Error	z Value	Pr > |z|	Alpha	Lower	Upper	Exponentiated	Exponentiated Lower	Exponentiated Upper
CURRENT vs. PAST	-0.1383	0.01549	-8.93	<.0001	0.05	-0.1686	-0.1079	0.8709	0.8448	0.8977
Estimate
Label	Estimate	Standard Error	z Value	Pr > |z|	Alpha	Lower	Upper	Exponentiated	Exponentiated Lower	Exponentiated Upper
ARB EVER	-0.08246	0.01047	-7.88	<.0001	0.05	-0.103	-0.06194	0.9208	0.9021	0.9399
Estimate
Label	Estimate	Standard Error	z Value	Pr > |z|	Alpha	Lower	Upper	Exponentiated	Exponentiated Lower	Exponentiated Upper
CURRENT vs. PAST	-0.1687	0.0177	-9.53	<.0001	0.05	-0.2034	-0.134	0.8448	0.816	0.8746
Estimate
Label	Estimate	Standard Error	z Value	Pr > |z|	Alpha	Lower	Upper	Exponentiated	Exponentiated Lower	Exponentiated Upper
CLOQ EVER	0.1506	0.0491	3.07	0.0022	0.05	0.05436	0.2468	1.1625	1.0559	1.28
Estimate
Label	Estimate	Standard Error	z Value	Pr > |z|	Alpha	Lower	Upper	Exponentiated	Exponentiated Lower	Exponentiated Upper
CURRENT vs. PAST	-0.1409	0.09743	-1.45	0.148	0.05	-0.3319	0.05001	0.8685	0.7176	1.0513
Estimate
Label	Estimate	Standard Error	z Value	Pr > |z|	Alpha	Lower	Upper	Exponentiated	Exponentiated Lower	Exponentiated Upper
STATN EVER	-0.08669	0.008936	-9.7	<.0001	0.05	-0.1042	-0.06918	0.917	0.901	0.9332
Estimate
Label	Estimate	Standard Error	z Value	Pr > |z|	Alpha	Lower	Upper	Exponentiated	Exponentiated Lower	Exponentiated Upper
CURRENT vs. PAST	-0.2358	0.01148	-20.54	<.0001	0.05	-0.2583	-0.2133	0.7899	0.7724	0.8079
The PHREG Procedure (For Hospitalization Outcome )
				Model Information
				Data Set	PL026250.COVID_DEATH_IP_PS_REVSD
				Dependent Variable	IP_DAYS2EV3
				Censoring Variable	IP_STATUS2
				Censoring Value(s)	2 3 4 5
				Ties Handling	EFRON
				Number of Observations Read	358392
				Number of Observations Used	358392
		Class Level Information
		Class	Value	Design Variables
		REGIONS	MIDWEST	1	0	0	0
			NORTHEAST	0	0	0	0
			OTHER	0	1	0	0
			SOUTH	0	0	1	0
			WEST	0	0	0	1
			Summary of the Number of Event and Censored Values
			Total	Event	Censored	Percent Censored
			358392	142004	216388	60.38
					Convergence Status
					Convergence criterion (GCONV=1E-8) satisfied.
				Model Fit Statistics
				Criterion	Without Covariates	With Covariates
				-2 LOG L	3.52425e+06	3.46061e+06
				AIC	3.52425e+06	3.4608e+06
				SBC	3.52425e+06	3461768
			Testing Global Null Hypothesis: BETA=0
			Test	Chi-Square	DF	Pr > ChiSq
			Likelihood Ratio	63642	98	<.0001
			Score	63580.3	98	<.0001
			Wald	58603.3	98	<.0001
			Type 3 Tests
			Effect	DF	Wald Chi-Square	Pr > ChiSq
			FAMOA_T	1	18.5276	<.0001
			FAMOC_T	1	1.5622	0.2113
			VITKA_T	1	6.7432	0.0094
			VITKC_T	1	7.7154	0.0055
			P2YA_T	1	13.9683	0.0002
			P2YC_T	1	3.8976	0.0484
			DFXIA_T	1	164.861	<.0001
			DFXIC_T	1	1.2808	0.2577
			ACEIA_T	1	5.0994	0.0239
			ACEIC_T	1	16.5269	<.0001
			ARBA_T	1	98.4381	<.0001
			ARBC_T	1	1.5818	0.2085
			CLOQA_T	1	1.8068	0.1789
			CLOQC_T	1	3.7162	0.0539
			STATNA_T	1	60.7775	<.0001
			STATNC_T	1	6.254	0.0124
			REGIONS	4	1293.18	<.0001
			AGE7074	1	74.3083	<.0001
			AGE7579	1	845.054	<.0001
			AGE8084	1	1582.6	<.0001
			AGE85GT	1	2333.67	<.0001
			FEMALE	1	390.409	<.0001
			BLACK	1	0.5096	0.4753
			HISPN	1	265.519	<.0001
			ASIAN	1	0.1517	0.6969
			OTHER	1	14.6589	0.0001
			HMO_T	1	5691.08	<.0001
			DUALE_T	1	80.656	<.0001
			NDLIS_T	1	530.41	<.0001
			ESRD_T	1	156.497	<.0001
			AMI_T	1	195.997	<.0001
			AFIB_T	1	28.136	<.0001
			CATARCT_T	1	512.28	<.0001
			KIDENEY_T	1	1760.02	<.0001
			COPD_T	1	53.2964	<.0001
			CHF_T	1	2.227	0.1356
			DIABETS_T	1	433.004	<.0001
			GLAUCOM_T	1	0.2815	0.5958
			HIPFRAC_T	1	130.128	<.0001
			ISCHMIC_T	1	149.47	<.0001
			DEPRESN_T	1	33.8447	<.0001
			ALZDEM_T	1	862.355	<.0001
			OSTEOPS_T	1	909.884	<.0001
			RA_OA_T	1	428.629	<.0001
			STROKE_T	1	0.1737	0.6768
			CBREAST_T	1	0.2862	0.5927
			CCOLREC_T	1	17.4738	<.0001
			CPRSTAT_T	1	9.8158	0.0017
			CLUNG_T	1	0.7899	0.3741
			CENDMT_T	1	6.0362	0.014
			ANEMIA_T	1	45.0126	<.0001
			ASTHMA_T	1	284.444	<.0001
			HYPERL_T	1	97.2529	<.0001
			HYPERP_T	1	217.043	<.0001
			HYPERT_T	1	868.914	<.0001
			HYPOTH_T	1	473.556	<.0001
			ACPHS_T	1	1.5308	0.216
			ALCO_T	1	7.3578	0.0067
			ANXID_T	1	5.4911	0.0191
			BIPLR_T	1	91.9705	<.0001
			BRAINIJ_T	1	27.5043	<.0001
			DRUG_T	1	17.2049	<.0001
			INTDIS_T	1	52.8387	<.0001
			LEADIS_T	1	0.0002	0.988
			OTHDEL_T	1	27.5543	<.0001
			PSDSOD_T	1	16.9405	<.0001
			SCHZOT_T	1	19.2944	<.0001
			PTRASD_T	1	15.1825	<.0001
			CERPAL_T	1	16.0988	<.0001
			EPILEP_T	1	59.6882	<.0001
			CYSFIB_T	1	3.2508	0.0714
			FIBROM_T	1	355.514	<.0001
			HEPVRL_T	1	5.5691	0.0183
			LIVERD_T	1	52.0349	<.0001
			HIVAIDS_T	1	6.5961	0.0102
			LEUKLP_T	1	4.8595	0.0275
			MIGRAN_T	1	504.805	<.0001
			MOBIMP_T	1	15.466	<.0001
			MULSCL_T	1	40.4428	<.0001
			OBESITY_T	1	464.769	<.0001
			OUDANY_T	1	19.0959	<.0001
			PVASCD_T	1	40.7125	<.0001
			SPIINJ_T	1	35.7512	<.0001
			TOBACO_T	1	63.1289	<.0001
			ULCERS_T	1	9.9293	0.0016
			HEARIM_T	1	99.4672	<.0001
			VISUAL_T	1	6.105	0.0135
			PS_FAMO_T	1	3561.88	<.0001
			PS_VITK_T	1	301.287	<.0001
			PS_P2Y_T	1	3.2861	0.0699
			PS_DFXI_T	1	15.8046	<.0001
			PS_ACEI_T	1	161.078	<.0001
			PS_ARB_T	1	327.675	<.0001
			PS_CLOQ_T	1	1086.48	<.0001
			PS_STATN_T	1	57.2495	<.0001
Analysis of Maximum Likelihood Estimates
Parameter		DF	Parameter Estimate	Standard Error	Chi-Square	Pr > ChiSq	Hazard Ratio	95% Hazard Ratio Confidence Limits		Label
FAMOA_T		1	-0.06466	0.01502	18.5276	<.0001	0.937	0.91	0.965
FAMOC_T		1	-0.01614	0.01291	1.5622	0.2113	0.984	0.959	1.009
VITKA_T		1	-0.04861	0.01872	6.7432	0.0094	0.953	0.918	0.988
VITKC_T		1	0.05103	0.01837	7.7154	0.0055	1.052	1.015	1.091
P2YA_T		1	-0.03644	0.00975	13.9683	0.0002	0.964	0.946	0.983
P2YC_T		1	-0.02475	0.01254	3.8976	0.0484	0.976	0.952	1
DFXIA_T		1	-0.11373	0.00886	164.861	<.0001	0.892	0.877	0.908
DFXIC_T		1	0.01478	0.01306	1.2808	0.2577	1.015	0.989	1.041
ACEIA_T		1	-0.0165	0.00731	5.0994	0.0239	0.984	0.97	0.998
ACEIC_T		1	0.03574	0.00879	16.5269	<.0001	1.036	1.019	1.054
ARBA_T		1	-0.07984	0.00805	98.4381	<.0001	0.923	0.909	0.938
ARBC_T		1	-0.01257	0.01	1.5818	0.2085	0.988	0.968	1.007
CLOQA_T		1	0.05477	0.04075	1.8068	0.1789	1.056	0.975	1.144
CLOQC_T		1	0.08919	0.04626	3.7162	0.0539	1.093	0.999	1.197
STATNA_T		1	-0.05006	0.00642	60.7775	<.0001	0.951	0.939	0.963
STATNC_T		1	0.01957	0.00782	6.254	0.0124	1.02	1.004	1.036
REGIONS	MIDWEST	1	0.35979	0.01035	1208.95	<.0001	1.433	1.404	1.462	REGIONS MIDWEST
REGIONS	OTHER	1	-0.88762	0.11441	60.1921	<.0001	0.412	0.329	0.515	REGIONS OTHER
REGIONS	SOUTH	1	0.22336	0.00864	668.688	<.0001	1.25	1.229	1.272	REGIONS SOUTH
REGIONS	WEST	1	0.20783	0.01091	362.991	<.0001	1.231	1.205	1.258	REGIONS WEST
AGE7074		1	0.09566	0.0111	74.3083	<.0001	1.1	1.077	1.125
AGE7579		1	0.3332	0.01146	845.054	<.0001	1.395	1.364	1.427
AGE8084		1	0.48555	0.01221	1582.6	<.0001	1.625	1.587	1.664
AGE85GT		1	0.66874	0.01384	2333.67	<.0001	1.952	1.9	2.005
FEMALE		1	-0.21936	0.0111	390.409	<.0001	0.803	0.786	0.821
BLACK		1	-0.0073	0.01023	0.5096	0.4753	0.993	0.973	1.013
HISPN		1	0.17708	0.01087	265.519	<.0001	1.194	1.169	1.219
ASIAN		1	-0.00976	0.02506	0.1517	0.6969	0.99	0.943	1.04
OTHER		1	0.07175	0.01874	14.6589	0.0001	1.074	1.036	1.115
HMO_T		1	-1.56148	0.0207	5691.08	<.0001	0.21	0.201	0.219
DUALE_T		1	0.1039	0.01157	80.656	<.0001	1.109	1.085	1.135
NDLIS_T		1	0.38262	0.01661	530.41	<.0001	1.466	1.419	1.515
ESRD_T		1	-0.28971	0.02316	156.497	<.0001	0.748	0.715	0.783
AMI_T		1	0.1563	0.01116	195.997	<.0001	1.169	1.144	1.195
AFIB_T		1	-0.0874	0.01648	28.136	<.0001	0.916	0.887	0.946
CATARCT_T		1	-0.17703	0.00782	512.28	<.0001	0.838	0.825	0.851
KIDENEY_T		1	0.28977	0.00691	1760.02	<.0001	1.336	1.318	1.354
COPD_T		1	-0.05054	0.00692	53.2964	<.0001	0.951	0.938	0.964
CHF_T		1	0.01038	0.00696	2.227	0.1356	1.01	0.997	1.024
DIABETS_T		1	0.16163	0.00777	433.004	<.0001	1.175	1.158	1.193
GLAUCOM_T		1	0.00326	0.00614	0.2815	0.5958	1.003	0.991	1.015
HIPFRAC_T		1	0.10158	0.00891	130.128	<.0001	1.107	1.088	1.126
ISCHMIC_T		1	-0.1053	0.00861	149.47	<.0001	0.9	0.885	0.915
DEPRESN_T		1	-0.04235	0.00728	33.8447	<.0001	0.959	0.945	0.972
ALZDEM_T		1	0.27673	0.00942	862.355	<.0001	1.319	1.295	1.343
OSTEOPS_T		1	-0.21332	0.00707	909.884	<.0001	0.808	0.797	0.819
RA_OA_T		1	-0.173	0.00836	428.629	<.0001	0.841	0.827	0.855
STROKE_T		1	-0.0034	0.00816	0.1737	0.6768	0.997	0.981	1.013
CBREAST_T		1	-0.00689	0.01289	0.2862	0.5927	0.993	0.968	1.019
CCOLREC_T		1	-0.04752	0.01137	17.4738	<.0001	0.954	0.933	0.975
CPRSTAT_T		1	-0.03609	0.01152	9.8158	0.0017	0.965	0.943	0.987
CLUNG_T		1	-0.01525	0.01716	0.7899	0.3741	0.985	0.952	1.019
CENDMT_T		1	0.05409	0.02202	6.0362	0.014	1.056	1.011	1.102
ANEMIA_T		1	-0.0589	0.00878	45.0126	<.0001	0.943	0.927	0.959
ASTHMA_T		1	-0.14027	0.00832	284.444	<.0001	0.869	0.855	0.883
HYPERL_T		1	-0.23082	0.02341	97.2529	<.0001	0.794	0.758	0.831
HYPERP_T		1	-0.13932	0.00946	217.043	<.0001	0.87	0.854	0.886
HYPERT_T		1	0.8492	0.02881	868.914	<.0001	2.338	2.209	2.474
HYPOTH_T		1	-0.14211	0.00653	473.556	<.0001	0.868	0.856	0.879
ACPHS_T		1	-0.01439	0.01163	1.5308	0.216	0.986	0.964	1.008
ALCO_T		1	0.02886	0.01064	7.3578	0.0067	1.029	1.008	1.051
ANXID_T		1	-0.01567	0.00669	5.4911	0.0191	0.984	0.972	0.997
BIPLR_T		1	0.08095	0.00844	91.9705	<.0001	1.084	1.067	1.102
BRAINIJ_T		1	0.07008	0.01336	27.5043	<.0001	1.073	1.045	1.101
DRUG_T		1	0.04414	0.01064	17.2049	<.0001	1.045	1.024	1.067
INTDIS_T		1	-0.12742	0.01753	52.8387	<.0001	0.88	0.851	0.911
LEADIS_T		1	0.0003076	0.02041	0.0002	0.988	1	0.961	1.041
OTHDEL_T		1	-0.16865	0.03213	27.5543	<.0001	0.845	0.793	0.9
PSDSOD_T		1	0.04307	0.01046	16.9405	<.0001	1.044	1.023	1.066
SCHZOT_T		1	0.03693	0.00841	19.2944	<.0001	1.038	1.021	1.055
PTRASD_T		1	-0.07545	0.01936	15.1825	<.0001	0.927	0.893	0.963
CERPAL_T		1	-0.10871	0.0271	16.0988	<.0001	0.897	0.851	0.946
EPILEP_T		1	-0.07097	0.00919	59.6882	<.0001	0.931	0.915	0.948
CYSFIB_T		1	-0.01798	0.00997	3.2508	0.0714	0.982	0.963	1.002
FIBROM_T		1	-0.11765	0.00624	355.514	<.0001	0.889	0.878	0.9
HEPVRL_T		1	0.03532	0.01497	5.5691	0.0183	1.036	1.006	1.067
LIVERD_T		1	-0.05194	0.0072	52.0349	<.0001	0.949	0.936	0.963
HIVAIDS_T		1	-0.08949	0.03485	6.5961	0.0102	0.914	0.854	0.979
LEUKLP_T		1	0.03247	0.01473	4.8595	0.0275	1.033	1.004	1.063
MIGRAN_T		1	-0.22145	0.00986	504.805	<.0001	0.801	0.786	0.817
MOBIMP_T		1	-0.03517	0.00894	15.466	<.0001	0.965	0.949	0.983
MULSCL_T		1	0.13621	0.02142	40.4428	<.0001	1.146	1.099	1.195
OBESITY_T		1	0.14841	0.00688	464.769	<.0001	1.16	1.144	1.176
OUDANY_T		1	-0.05619	0.01286	19.0959	<.0001	0.945	0.922	0.969
PVASCD_T		1	0.04407	0.00691	40.7125	<.0001	1.045	1.031	1.059
SPIINJ_T		1	0.07006	0.01172	35.7512	<.0001	1.073	1.048	1.097
TOBACO_T		1	0.06684	0.00841	63.1289	<.0001	1.069	1.052	1.087
ULCERS_T		1	-0.02282	0.00724	9.9293	0.0016	0.977	0.964	0.991
HEARIM_T		1	-0.0641	0.00643	99.4672	<.0001	0.938	0.926	0.95
VISUAL_T		1	0.03197	0.01294	6.105	0.0135	1.032	1.007	1.059
PS_FAMO_T		1	18.3262	0.30707	3561.88	<.0001	90981969	49840220	166090000
PS_VITK_T		1	2.87948	0.16589	301.287	<.0001	17.805	12.863	24.646
PS_P2Y_T		1	0.14228	0.07849	3.2861	0.0699	1.153	0.989	1.345
PS_DFXI_T		1	0.25783	0.06486	15.8046	<.0001	1.294	1.14	1.47
PS_ACEI_T		1	-1.90119	0.1498	161.078	<.0001	0.149	0.111	0.2
PS_ARB_T		1	-2.5477	0.14074	327.675	<.0001	0.078	0.059	0.103
PS_CLOQ_T		1	16.9338	0.51374	1086.48	<.0001	22607689	8259628	61880218
PS_STATN_T		1	0.70032	0.09256	57.2495	<.0001	2.014	1.68	2.415
Estimate
Label	Estimate	Standard Error	z Value	Pr > |z|	Alpha	Lower	Upper	Exponentiated	Exponentiated Lower	Exponentiated Upper
FAMO EVER	-0.0404	0.01013	-3.99	<.0001	0.05	-0.06025	-0.02055	0.9604	0.9415	0.9797
Estimate
Label	Estimate	Standard Error	z Value	Pr > |z|	Alpha	Lower	Upper	Exponentiated	Exponentiated Lower	Exponentiated Upper
CURRENT vs. PAST	-0.04853	0.01934	-2.51	0.0121	0.05	-0.08644	-0.01061	0.9526	0.9172	0.9894
Estimate
Label	Estimate	Standard Error	z Value	Pr > |z|	Alpha	Lower	Upper	Exponentiated	Exponentiated Lower	Exponentiated Upper
VITK EVER	0.001212	0.01352	0.09	0.9285	0.05	-0.02528	0.0277	1.0012	0.975	1.0281
Estimate
Label	Estimate	Standard Error	z Value	Pr > |z|	Alpha	Lower	Upper	Exponentiated	Exponentiated Lower	Exponentiated Upper
CURRENT vs. PAST	-0.09964	0.0254	-3.92	<.0001	0.05	-0.1494	-0.04986	0.9052	0.8612	0.9514
Estimate
Label	Estimate	Standard Error	z Value	Pr > |z|	Alpha	Lower	Upper	Exponentiated	Exponentiated Lower	Exponentiated Upper
P2Y EVER	-0.0306	0.008457	-3.62	0.0003	0.05	-0.04717	-0.01402	0.9699	0.9539	0.9861
Estimate
Label	Estimate	Standard Error	z Value	Pr > |z|	Alpha	Lower	Upper	Exponentiated	Exponentiated Lower	Exponentiated Upper
CURRENT vs. PAST	-0.01169	0.01478	-0.79	0.4291	0.05	-0.04066	0.01728	0.9884	0.9602	1.0174
Estimate
Label	Estimate	Standard Error	z Value	Pr > |z|	Alpha	Lower	Upper	Exponentiated	Exponentiated Lower	Exponentiated Upper
DFXI EVER	-0.04947	0.008497	-5.82	<.0001	0.05	-0.06613	-0.03282	0.9517	0.936	0.9677
Estimate
Label	Estimate	Standard Error	z Value	Pr > |z|	Alpha	Lower	Upper	Exponentiated	Exponentiated Lower	Exponentiated Upper
CURRENT vs. PAST	-0.1285	0.01447	-8.88	<.0001	0.05	-0.1569	-0.1002	0.8794	0.8548	0.9047
Estimate
Label	Estimate	Standard Error	z Value	Pr > |z|	Alpha	Lower	Upper	Exponentiated	Exponentiated Lower	Exponentiated Upper
ACEI EVER	0.00962	0.006277	1.53	0.1254	0.05	-0.00268	0.02192	1.0097	0.9973	1.0222
Estimate
Label	Estimate	Standard Error	z Value	Pr > |z|	Alpha	Lower	Upper	Exponentiated	Exponentiated Lower	Exponentiated Upper
CURRENT vs. PAST	-0.05224	0.01019	-5.13	<.0001	0.05	-0.07221	-0.03228	0.9491	0.9303	0.9682
Estimate
Label	Estimate	Standard Error	z Value	Pr > |z|	Alpha	Lower	Upper	Exponentiated	Exponentiated Lower	Exponentiated Upper
ARB EVER	-0.04621	0.006962	-6.64	<.0001	0.05	-0.05985	-0.03256	0.9548	0.9419	0.968
Estimate
Label	Estimate	Standard Error	z Value	Pr > |z|	Alpha	Lower	Upper	Exponentiated	Exponentiated Lower	Exponentiated Upper
CURRENT vs. PAST	-0.06727	0.01164	-5.78	<.0001	0.05	-0.09009	-0.04445	0.9349	0.9139	0.9565
Estimate
Label	Estimate	Standard Error	z Value	Pr > |z|	Alpha	Lower	Upper	Exponentiated	Exponentiated Lower	Exponentiated Upper
CLOQ EVER	0.07198	0.03096	2.33	0.0201	0.05	0.0113	0.1327	1.0746	1.0114	1.1419
Estimate
Label	Estimate	Standard Error	z Value	Pr > |z|	Alpha	Lower	Upper	Exponentiated	Exponentiated Lower	Exponentiated Upper
CURRENT vs. PAST	-0.03442	0.06138	-0.56	0.575	0.05	-0.1547	0.08589	0.9662	0.8567	1.0897
Estimate
Label	Estimate	Standard Error	z Value	Pr > |z|	Alpha	Lower	Upper	Exponentiated	Exponentiated Lower	Exponentiated Upper
STATN EVER	-0.01525	0.006034	-2.53	0.0115	0.05	-0.02707	-0.00342	0.9849	0.9733	0.9966
Estimate
Label	Estimate	Standard Error	z Value	Pr > |z|	Alpha	Lower	Upper	Exponentiated	Exponentiated Lower	Exponentiated Upper
CURRENT vs. PAST	-0.06963	0.0077	-9.04	<.0001	0.05	-0.08472	-0.05454	0.9327	0.9188	0.9469
The PHREG Procedure ( For Catching Covid outcome)
				Model Information
				Data Set	PL026250.COVID_DX_PS_REVSD
				Dependent Variable	DX_DAYS2EV9
				Censoring Variable	DX_STATUS9
				Censoring Value(s)	2 3 4 5
				Ties Handling	EFRON
				Number of Observations Read	2185934
				Number of Observations Used	2185934
		Class Level Information
		Class	Value	Design Variables
		REGIONS	MIDWEST	1	0	0	0
			NORTHEAST	0	0	0	0
			OTHER	0	1	0	0
			SOUTH	0	0	1	0
			WEST	0	0	0	1
			Summary of the Number of Event and Censored Values
			Total	Event	Censored	Percent Censored
			2185934	354342	1831592	83.79
					Convergence Status
					Convergence criterion (GCONV=1E-8) satisfied.
				Model Fit Statistics
				Criterion	Without Covariates	With Covariates
				-2 LOG L	10267850	9.8096e+06
				AIC	10267850	9.80979e+06
				SBC	10267850	9.81085e+06
			Testing Global Null Hypothesis: BETA=0
			Test	Chi-Square	DF	Pr > ChiSq
			Likelihood Ratio	458252	98	<.0001
			Score	466038	98	<.0001
			Wald	316057	98	<.0001
			Type 3 Tests
			Effect	DF	Wald Chi-Square	Pr > ChiSq
			FAMOA_T	1	134.991	<.0001
			FAMOC_T	1	424.453	<.0001
			VITKA_T	1	99.8191	<.0001
			VITKC_T	1	15.3501	<.0001
			P2YA_T	1	8.1226	0.0044
			P2YC_T	1	8.1184	0.0044
			DFXIA_T	1	5.5433	0.0186
			DFXIC_T	1	121.522	<.0001
			ACEIA_T	1	399.271	<.0001
			ACEIC_T	1	106.396	<.0001
			ARBA_T	1	324.556	<.0001
			ARBC_T	1	3.1092	0.0779
			CLOQA_T	1	3.8281	0.0504
			CLOQC_T	1	2.7745	0.0958
			STATNA_T	1	59.7973	<.0001
			STATNC_T	1	97.6938	<.0001
			REGIONS	4	6459.75	<.0001
			AGE7074	1	9.4374	0.0021
			AGE7579	1	648.378	<.0001
			AGE8084	1	1203.63	<.0001
			AGE85GT	1	333.297	<.0001
			FEMALE	1	190.357	<.0001
			BLACK	1	2746.17	<.0001
			HISPN	1	6467.48	<.0001
			ASIAN	1	31.2585	<.0001
			OTHER	1	59.9965	<.0001
			HMO_T	1	62153.8	<.0001
			DUALE_T	1	15482.5	<.0001
			NDLIS_T	1	322.965	<.0001
			ESRD_T	1	50.7662	<.0001
			AMI_T	1	1514.42	<.0001
			AFIB_T	1	8282.85	<.0001
			CATARCT_T	1	198.351	<.0001
			KIDENEY_T	1	1.9166	0.1662
			COPD_T	1	43.5199	<.0001
			CHF_T	1	101.065	<.0001
			DIABETS_T	1	64.8992	<.0001
			GLAUCOM_T	1	70.9864	<.0001
			HIPFRAC_T	1	2950.96	<.0001
			ISCHMIC_T	1	2751.6	<.0001
			DEPRESN_T	1	60.3955	<.0001
			ALZDEM_T	1	12886	<.0001
			OSTEOPS_T	1	1172.31	<.0001
			RA_OA_T	1	1.0496	0.3056
			STROKE_T	1	1998.92	<.0001
			CBREAST_T	1	0.7043	0.4013
			CCOLREC_T	1	13.7583	0.0002
			CPRSTAT_T	1	1.728	0.1887
			CLUNG_T	1	3.1468	0.0761
			CENDMT_T	1	39.6877	<.0001
			ANEMIA_T	1	163.244	<.0001
			ASTHMA_T	1	978.161	<.0001
			HYPERL_T	1	1151.07	<.0001
			HYPERP_T	1	40.4666	<.0001
			HYPERT_T	1	1859.28	<.0001
			HYPOTH_T	1	0.542	0.4616
			ACPHS_T	1	554.884	<.0001
			ALCO_T	1	283.193	<.0001
			ANXID_T	1	553.811	<.0001
			BIPLR_T	1	362.508	<.0001
			BRAINIJ_T	1	325.739	<.0001
			DRUG_T	1	152.854	<.0001
			INTDIS_T	1	292.984	<.0001
			LEADIS_T	1	26.9679	<.0001
			OTHDEL_T	1	176.712	<.0001
			PSDSOD_T	1	11.5656	0.0007
			SCHZOT_T	1	5781.84	<.0001
			PTRASD_T	1	158.466	<.0001
			CERPAL_T	1	92.291	<.0001
			EPILEP_T	1	31.0178	<.0001
			CYSFIB_T	1	192.731	<.0001
			FIBROM_T	1	318.323	<.0001
			HEPVRL_T	1	370.762	<.0001
			LIVERD_T	1	8.3039	0.004
			HIVAIDS_T	1	14.9927	0.0001
			LEUKLP_T	1	6.0655	0.0138
			MIGRAN_T	1	1512.99	<.0001
			MOBIMP_T	1	244.678	<.0001
			MULSCL_T	1	41.1937	<.0001
			OBESITY_T	1	59.5446	<.0001
			OUDANY_T	1	71.8438	<.0001
			PVASCD_T	1	294.146	<.0001
			SPIINJ_T	1	226.005	<.0001
			TOBACO_T	1	13.0072	0.0003
			ULCERS_T	1	1162.77	<.0001
			HEARIM_T	1	344.338	<.0001
			VISUAL_T	1	607.573	<.0001
			PS_FAMO_T	1	3057.25	<.0001
			PS_VITK_T	1	17.019	<.0001
			PS_P2Y_T	1	1084.26	<.0001
			PS_DFXI_T	1	8738.41	<.0001
			PS_ACEI_T	1	808.183	<.0001
			PS_ARB_T	1	229.853	<.0001
			PS_CLOQ_T	1	4375.41	<.0001
			PS_STATN_T	1	1733.11	<.0001
Analysis of Maximum Likelihood Estimates
Parameter		DF	Parameter Estimate	Standard Error	Chi-Square	Pr > ChiSq	Hazard Ratio	95% Hazard Ratio Confidence Limits		Label
FAMOA_T		1	0.11767	0.01013	134.991	<.0001	1.125	1.103	1.147
FAMOC_T		1	0.18596	0.00903	424.453	<.0001	1.204	1.183	1.226
VITKA_T		1	-0.12377	0.01239	99.8191	<.0001	0.884	0.862	0.905
VITKC_T		1	0.05162	0.01318	15.3501	<.0001	1.053	1.026	1.081
P2YA_T		1	-0.01881	0.0066	8.1226	0.0044	0.981	0.969	0.994
P2YC_T		1	-0.02444	0.00858	8.1184	0.0044	0.976	0.96	0.992
DFXIA_T		1	-0.01453	0.00617	5.5433	0.0186	0.986	0.974	0.998
DFXIC_T		1	0.10183	0.00924	121.522	<.0001	1.107	1.087	1.127
ACEIA_T		1	-0.09281	0.00464	399.271	<.0001	0.911	0.903	0.92
ACEIC_T		1	0.06159	0.00597	106.396	<.0001	1.064	1.051	1.076
ARBA_T		1	-0.08753	0.00486	324.556	<.0001	0.916	0.908	0.925
ARBC_T		1	-0.01147	0.00651	3.1092	0.0779	0.989	0.976	1.001
CLOQA_T		1	-0.04875	0.02492	3.8281	0.0504	0.952	0.907	1
CLOQC_T		1	0.04811	0.02888	2.7745	0.0958	1.049	0.992	1.11
STATNA_T		1	-0.03112	0.00402	59.7973	<.0001	0.969	0.962	0.977
STATNC_T		1	0.05021	0.00508	97.6938	<.0001	1.051	1.041	1.062
REGIONS	MIDWEST	1	0.141	0.00624	510.334	<.0001	1.151	1.137	1.166	REGIONS MIDWEST
REGIONS	OTHER	1	-0.18454	0.04614	16.0002	<.0001	0.831	0.76	0.91	REGIONS OTHER
REGIONS	SOUTH	1	0.0007269	0.00528	0.019	0.8905	1.001	0.99	1.011	REGIONS SOUTH
REGIONS	WEST	1	0.51499	0.00779	4372.51	<.0001	1.674	1.648	1.699	REGIONS WEST
AGE7074		1	-0.021	0.00684	9.4374	0.0021	0.979	0.966	0.992
AGE7579		1	-0.19153	0.00752	648.378	<.0001	0.826	0.814	0.838
AGE8084		1	-0.28645	0.00826	1203.63	<.0001	0.751	0.739	0.763
AGE85GT		1	-0.18478	0.01012	333.297	<.0001	0.831	0.815	0.848
FEMALE		1	-0.1217	0.00882	190.357	<.0001	0.885	0.87	0.901
BLACK		1	0.43357	0.00827	2746.17	<.0001	1.543	1.518	1.568
HISPN		1	0.61451	0.00764	6467.48	<.0001	1.849	1.821	1.877
ASIAN		1	0.11814	0.02113	31.2585	<.0001	1.125	1.08	1.173
OTHER		1	0.09051	0.01169	59.9965	<.0001	1.095	1.07	1.12
HMO_T		1	-2.6452	0.01061	62153.8	<.0001	0.071	0.07	0.072
DUALE_T		1	-0.80415	0.00646	15482.5	<.0001	0.447	0.442	0.453
NDLIS_T		1	-0.20279	0.01128	322.965	<.0001	0.816	0.799	0.835
ESRD_T		1	-0.14832	0.02082	50.7662	<.0001	0.862	0.828	0.898
AMI_T		1	-0.35648	0.00916	1514.42	<.0001	0.7	0.688	0.713
AFIB_T		1	-1.18748	0.01305	8282.85	<.0001	0.305	0.297	0.313
CATARCT_T		1	0.07402	0.00526	198.351	<.0001	1.077	1.066	1.088
KIDENEY_T		1	-0.0067	0.00484	1.9166	0.1662	0.993	0.984	1.003
COPD_T		1	-0.0326	0.00494	43.5199	<.0001	0.968	0.959	0.977
CHF_T		1	-0.04583	0.00456	101.065	<.0001	0.955	0.947	0.964
DIABETS_T		1	0.06208	0.00771	64.8992	<.0001	1.064	1.048	1.08
GLAUCOM_T		1	-0.03392	0.00403	70.9864	<.0001	0.967	0.959	0.974
HIPFRAC_T		1	0.38833	0.00715	2950.96	<.0001	1.475	1.454	1.495
ISCHMIC_T		1	-0.35755	0.00682	2751.6	<.0001	0.699	0.69	0.709
DEPRESN_T		1	0.03702	0.00476	60.3955	<.0001	1.038	1.028	1.047
ALZDEM_T		1	0.84007	0.0074	12886	<.0001	2.317	2.283	2.35
OSTEOPS_T		1	-0.16315	0.00477	1172.31	<.0001	0.849	0.842	0.857
RA_OA_T		1	-0.006	0.00586	1.0496	0.3056	0.994	0.983	1.005
STROKE_T		1	-0.27104	0.00606	1998.92	<.0001	0.763	0.754	0.772
CBREAST_T		1	0.00687	0.00819	0.7043	0.4013	1.007	0.991	1.023
CCOLREC_T		1	0.02763	0.00745	13.7583	0.0002	1.028	1.013	1.043
CPRSTAT_T		1	0.00984	0.00749	1.728	0.1887	1.01	0.995	1.025
CLUNG_T		1	-0.02094	0.01181	3.1468	0.0761	0.979	0.957	1.002
CENDMT_T		1	0.09098	0.01444	39.6877	<.0001	1.095	1.065	1.127
ANEMIA_T		1	0.07227	0.00566	163.244	<.0001	1.075	1.063	1.087
ASTHMA_T		1	-0.18287	0.00585	978.161	<.0001	0.833	0.823	0.842
HYPERL_T		1	-0.56045	0.01652	1151.07	<.0001	0.571	0.553	0.59
HYPERP_T		1	-0.04221	0.00664	40.4666	<.0001	0.959	0.946	0.971
HYPERT_T		1	0.81058	0.0188	1859.28	<.0001	2.249	2.168	2.334
HYPOTH_T		1	-0.00326	0.00443	0.542	0.4616	0.997	0.988	1.005
ACPHS_T		1	0.21168	0.00899	554.884	<.0001	1.236	1.214	1.258
ALCO_T		1	0.13036	0.00775	283.193	<.0001	1.139	1.122	1.157
ANXID_T		1	0.1069	0.00454	553.811	<.0001	1.113	1.103	1.123
BIPLR_T		1	0.11905	0.00625	362.508	<.0001	1.126	1.113	1.14
BRAINIJ_T		1	0.17745	0.00983	325.739	<.0001	1.194	1.171	1.217
DRUG_T		1	-0.09165	0.00741	152.854	<.0001	0.912	0.899	0.926
INTDIS_T		1	-0.2376	0.01388	292.984	<.0001	0.789	0.767	0.81
LEADIS_T		1	0.0807	0.01554	26.9679	<.0001	1.084	1.052	1.118
OTHDEL_T		1	-0.3206	0.02412	176.712	<.0001	0.726	0.692	0.761
PSDSOD_T		1	0.02572	0.00756	11.5656	0.0007	1.026	1.011	1.041
SCHZOT_T		1	0.51804	0.00681	5781.84	<.0001	1.679	1.656	1.701
PTRASD_T		1	-0.16709	0.01327	158.466	<.0001	0.846	0.824	0.868
CERPAL_T		1	0.19522	0.02032	92.291	<.0001	1.216	1.168	1.265
EPILEP_T		1	0.03819	0.00686	31.0178	<.0001	1.039	1.025	1.053
CYSFIB_T		1	0.10068	0.00725	192.731	<.0001	1.106	1.09	1.122
FIBROM_T		1	-0.07774	0.00436	318.323	<.0001	0.925	0.917	0.933
HEPVRL_T		1	0.20739	0.01077	370.762	<.0001	1.23	1.205	1.257
LIVERD_T		1	-0.01497	0.0052	8.3039	0.004	0.985	0.975	0.995
HIVAIDS_T		1	0.09416	0.02432	14.9927	0.0001	1.099	1.048	1.152
LEUKLP_T		1	-0.02493	0.01012	6.0655	0.0138	0.975	0.956	0.995
MIGRAN_T		1	-0.25198	0.00648	1512.99	<.0001	0.777	0.767	0.787
MOBIMP_T		1	-0.10755	0.00688	244.678	<.0001	0.898	0.886	0.91
MULSCL_T		1	0.10032	0.01563	41.1937	<.0001	1.106	1.072	1.14
OBESITY_T		1	-0.04044	0.00524	59.5446	<.0001	0.96	0.951	0.97
OUDANY_T		1	-0.07739	0.00913	71.8438	<.0001	0.926	0.909	0.942
PVASCD_T		1	0.08143	0.00475	294.146	<.0001	1.085	1.075	1.095
SPIINJ_T		1	0.13035	0.00867	226.005	<.0001	1.139	1.12	1.159
TOBACO_T		1	-0.02372	0.00658	13.0072	0.0003	0.977	0.964	0.989
ULCERS_T		1	0.19711	0.00578	1162.77	<.0001	1.218	1.204	1.232
HEARIM_T		1	-0.08167	0.0044	344.338	<.0001	0.922	0.914	0.93
VISUAL_T		1	0.24052	0.00976	607.573	<.0001	1.272	1.248	1.296
PS_FAMO_T		1	16.3574	0.29583	3057.25	<.0001	12703461	7113899	22684876
PS_VITK_T		1	-0.48364	0.11723	17.019	<.0001	0.617	0.49	0.776
PS_P2Y_T		1	1.77101	0.05378	1084.26	<.0001	5.877	5.289	6.53
PS_DFXI_T		1	5.01824	0.05368	8738.41	<.0001	151.146	136.051	167.915
PS_ACEI_T		1	-3.40765	0.11987	808.183	<.0001	0.033	0.026	0.042
PS_ARB_T		1	-1.61557	0.10656	229.853	<.0001	0.199	0.161	0.245
PS_CLOQ_T		1	29.3261	0.44335	4375.41	<.0001	5447000000000	2284000000000	12990000000000
PS_STATN_T		1	3.64114	0.08746	1733.11	<.0001	38.135	32.128	45.266
Estimate
Label	Estimate	Standard Error	z Value	Pr > |z|	Alpha	Lower	Upper	Exponentiated	Exponentiated Lower	Exponentiated Upper
FAMO EVER	0.1518	0.00693	21.91	<.0001	0.05	0.1382	0.1654	1.1639	1.1482	1.1799
Estimate
Label	Estimate	Standard Error	z Value	Pr > |z|	Alpha	Lower	Upper	Exponentiated	Exponentiated Lower	Exponentiated Upper
CURRENT vs. PAST	-0.06829	0.01327	-5.15	<.0001	0.05	-0.09429	-0.04229	0.934	0.91	0.9586
Estimate
Label	Estimate	Standard Error	z Value	Pr > |z|	Alpha	Lower	Upper	Exponentiated	Exponentiated Lower	Exponentiated Upper
VITK EVER	-0.03607	0.009315	-3.87	0.0001	0.05	-0.05433	-0.01782	0.9646	0.9471	0.9823
Estimate
Label	Estimate	Standard Error	z Value	Pr > |z|	Alpha	Lower	Upper	Exponentiated	Exponentiated Lower	Exponentiated Upper
CURRENT vs. PAST	-0.1754	0.01752	-10.01	<.0001	0.05	-0.2097	-0.141	0.8391	0.8108	0.8684
Estimate
Label	Estimate	Standard Error	z Value	Pr > |z|	Alpha	Lower	Upper	Exponentiated	Exponentiated Lower	Exponentiated Upper
P2Y EVER	-0.02163	0.005762	-3.75	0.0002	0.05	-0.03292	-0.01034	0.9786	0.9676	0.9897
Estimate
Label	Estimate	Standard Error	z Value	Pr > |z|	Alpha	Lower	Upper	Exponentiated	Exponentiated Lower	Exponentiated Upper
CURRENT vs. PAST	0.00563	0.01008	0.56	0.5764	0.05	-0.01412	0.02538	1.0056	0.986	1.0257
Estimate
Label	Estimate	Standard Error	z Value	Pr > |z|	Alpha	Lower	Upper	Exponentiated	Exponentiated Lower	Exponentiated Upper
DFXI EVER	0.04365	0.005986	7.29	<.0001	0.05	0.03192	0.05538	1.0446	1.0324	1.0569
Estimate
Label	Estimate	Standard Error	z Value	Pr > |z|	Alpha	Lower	Upper	Exponentiated	Exponentiated Lower	Exponentiated Upper
CURRENT vs. PAST	-0.1164	0.01017	-11.44	<.0001	0.05	-0.1363	-0.09642	0.8902	0.8726	0.9081
Estimate
Label	Estimate	Standard Error	z Value	Pr > |z|	Alpha	Lower	Upper	Exponentiated	Exponentiated Lower	Exponentiated Upper
ACEI EVER	-0.01561	0.004137	-3.77	0.0002	0.05	-0.02372	-0.0075	0.9845	0.9766	0.9925
Estimate
Label	Estimate	Standard Error	z Value	Pr > |z|	Alpha	Lower	Upper	Exponentiated	Exponentiated Lower	Exponentiated Upper
CURRENT vs. PAST	-0.1544	0.006782	-22.77	<.0001	0.05	-0.1677	-0.1411	0.8569	0.8456	0.8684
Estimate
Label	Estimate	Standard Error	z Value	Pr > |z|	Alpha	Lower	Upper	Exponentiated	Exponentiated Lower	Exponentiated Upper
ARB EVER	-0.0495	0.004422	-11.19	<.0001	0.05	-0.05817	-0.04083	0.9517	0.9435	0.96
Estimate
Label	Estimate	Standard Error	z Value	Pr > |z|	Alpha	Lower	Upper	Exponentiated	Exponentiated Lower	Exponentiated Upper
CURRENT vs. PAST	-0.07606	0.007325	-10.38	<.0001	0.05	-0.09041	-0.0617	0.9268	0.9136	0.9402
Estimate
Label	Estimate	Standard Error	z Value	Pr > |z|	Alpha	Lower	Upper	Exponentiated	Exponentiated Lower	Exponentiated Upper
CLOQ EVER	-0.00032	0.01917	-0.02	0.9866	0.05	-0.03789	0.03724	0.9997	0.9628	1.0379
Estimate
Label	Estimate	Standard Error	z Value	Pr > |z|	Alpha	Lower	Upper	Exponentiated	Exponentiated Lower	Exponentiated Upper
CURRENT vs. PAST	-0.09686	0.03796	-2.55	0.0107	0.05	-0.1713	-0.02247	0.9077	0.8426	0.9778
Estimate
Label	Estimate	Standard Error	z Value	Pr > |z|	Alpha	Lower	Upper	Exponentiated	Exponentiated Lower	Exponentiated Upper
STATN EVER	0.009545	0.003845	2.48	0.013	0.05	0.002009	0.01708	1.0096	1.002	1.0172
Estimate
Label	Estimate	Standard Error	z Value	Pr > |z|	Alpha	Lower	Upper	Exponentiated	Exponentiated Lower	Exponentiated Upper
CURRENT vs. PAST	-0.08133	0.004987	-16.31	<.0001	0.05	-0.0911	-0.07155	0.9219	0.9129	0.9309
